# Supplementary material for: Stemphylium lycopersici Nep1-like Protein (NLP) Is a Key Virulence Factor in Tomato Gray Leaf Spot Disease
Source: J Fungi (Basel). 2022 May 18;8(5):518. doi: 10.3390/jof8050518 (PMC9144795; doi:10.3390/jof8050518)
Supplement: Supplementary file 1 [file jof-08-00518-s001.zip]

Archive with 1 entries (1 files):
- jof-1681581-supplementary.pdf
